# Supplementary material for: Androgen drives melanoma invasiveness and metastatic spread by inducing tumorigenic fucosylation
Source: Nat Commun. 2024 Feb 7;15:1148. doi: 10.1038/s41467-024-45324-w (PMC10850104; doi:10.1038/s41467-024-45324-w)
Supplement: Supplementary file 4 — Supplementary Data 1 [file 41467_2024_45324_MOESM4_ESM.xlsx]

## Sheet: Primers
qRT-PCR Primers					Cloning Primers
Gene ID	Primer sequence (5’-3’)				Construct	Primer sequence (5’-3’)
h_FUT4	Forward: CCGCTACTACCACCAACTGAG				FUT4 Promoter	SacI_Forward: CGCGGAGCTCATGAGTCCTGTGCGTCTTGGTACAA
	Reverse: CTGCGAGTTCTCGAAAGCCA					BamHI_Reverse: CGCGGGATCCATCCGTGGCCAGGATCTCGT
h_FUT1	Forward: GCAGCTTCACGACTGGATGT				FUT4 Promoter Site Mutation	Forward: ACATTTTKTTYTCTATCCTTTACTG
	Reverse: CTCTCTGCGGATCTGTTCCC					Reverse: TTTCTTAGCAATCAAAACATG
h_SLC35C2	Forward: CCCATCGACACCATGTTCCA				FUT4 CDS	AscI_Forward: CGCGGGCGCGCCGAGTAGCGGATGAGGCGCTTGT
	Reverse: CCAAGGAAGAGGCTCCCAAG					XhoI_Reverse: CGCGCTCGAGCCGCTCGAACCAGCTGGCCAA
h_FUK	Forward: GCCACCCCTTGCCTATGAG				ChIP-qPCR Primers
	Reverse: CGGCACACTATCTTCACAGTC				Amplified Region	Primer sequence (5’-3’)
h_AR	Forward: CCAGGGACCATGTTTTGCC				FUT4 Promoter	Forward: ATGAGTCCTGTGCGTCTTGG
	Reverse: CGAAGACGACAAGATGGACAA					Reverse: AGAGTCTCTGCATTTGGTGAAGA
h_PSA	Forward: CCATGCCTGGAGACATATCA				Negative Region	Forward: AGGTAGAAACCGTGTTTTGCATT
	Reverse: TCCAGCACATGTCACTCTCC					Reverse: TGGAAACCAGTCGTGACTTCG
h_TMPRSS2	Forward: CAGGAGTGTACGGGAATGTGATGGT				shRNAs
	Reverse: GATTAGCCGTCTGCCCTCATTTGT				Target gene	TRC Clone ID	Target region	Target sequence
h_FKBP5	Forward: TCTCATGTCTCCCCAGTTCC				FUT4	TRCN0000162504	3’-UTR	CGCTGACTTCTTTCACAAGTA
	Reverse: TTCTGGCTTTCACGTCTGTG					TRCN0000164111	CDS	CCTGGCAAGTAACCTCTTCAA
h_KLK2	Forward: GCTGCCCATTGCCTAAAGAAG					TRCN0000189174	3’-UTR	CGGTCTGACTTGCTTTCAGTA
	Reverse: TGGGAAGCTGTGGCTGACA				AR	TRCN0000003718	CDS	CACCAATGTCAACTCCAGGAT
h_ACTB	Forward: CCAGAGCAAGAGAGGCATCC					TRCN0000314657	CDS	CACCAATGTCAACTCCAGGAT
	Reverse: GTACATGGCTGGGGTGTTGA					TRCN0000350462	CDS	GAGCGTGGACTTTCCGGAAAT
h_H3A	Forward: AAGCAGACTGCCCGCAAAT				FUT8	TRCN0000229959	CDS	GAACTGGTTCAGCGGAGAATA
	Reverse: GGCCTGTAACGATGAGGTTTC					TRCN0000229961	3’-UTR	TACCCATGCACAGTACAATAA
h_FUT3	Forward: GTGAGCTGTCCTCATCCACT				L1CAM	TRCN0000063914	CDS	GCTAACCTGAAGGTTAAAGAT
	Reverse: GGGTAGATTGGGGGAAACAGG					TRCN0000063916	CDS	ACGGGCAACAACAGCAACTTT
h_FUT5	Forward: GGCTGTTGGGGACTTTACCT					TRCN0000310751	3’-UTR	GTCTCCGAAATGCTGTCTTTC
	Reverse: ACACCTTGGGCAACACATCC
h_FUT6	Forward: ACCGCAAGGTGTATCCACAG
	Reverse: TTGGGGACTCCATGCTGAAC
h_FUT7	Forward: CACCTGAGTGCCAACCGAA
	Reverse: CACCCAGTTGAAGATGCCTCG
h_FUT8	Forward: GGTTGCTGCTTTTGCTCAGA
	Reverse: CATGCGCTCTACATGCTGAAT
h_FUT9	Forward: ATGCCATCTCACAACGGACC
	Reverse: GGCGGTAAGTCAGAGTCAGG
h_FUT10	Forward: TTTTGAGCAGCGCGAGAGTA
	Reverse: GCCCACAAACTGAATGCCTG
h_FUT11	Forward: AAGCTCTCACTGCCATGATCC
	Reverse: CTCCTTAGCTCCGCCAAGTT
h_FUT12	Forward: CCCCATGAAGGAAGGAAACCC
	Reverse: GCACCGGATGTTCCTTTGG
h_FUT13	Forward: CAGATGCCGTCAGAAAGGAATA
	Reverse: GCAGGCACCTGGCGTG

## Sheet: Reagents
Special chemicals/reagents	Source	Cat#		Plasmids	Source	Cat#
5α-Dihydrotestosterone	Sigma-Aldrich	D-073		pLenti-C-Myc-DDK-IRES-Puro Empty Vector	OriGene	PS100069
AZD3514	Adooq Biosciences	A12396		MISSION pLKO.1-Puro Empty Vector	Sigma-Aldrich	SHC001
Enzalutamide	ChemieTek	CT-ENZA		pMCS-Gaussia Luc Vector	ThermoFisher Scientific	16146
2F-Peracetyl-Fucose	Sigma-Aldrich	344827		pCMV-Cypridina Luc Vector	ThermoFisher Scientific	16150
Puromycin	InvivoGen	ant-pr-1		pGL3 Luciferase Reporter Vector	Promega	E1751
PerfeCTa SYBR Green SuperMix	Quantabio	95055-500		pCMV-Green Renilla Luc Vector	ThermoFisher Scientific	16153
Lipofectamine 3000	Invitrogen	L3000008
XTT	Invitrogen	X6493
Phenazine methosulfate	Sigma-Aldrich	P9625
5-bromo-2’-deoxyuridine	Abcam	ab142567
RNase A	Invitrogen	12091021
Proteinase K	NEB	P8107S
DNAse I	NEB	M0303S
Gelatin-fluorescein conjugate	Invitrogen	G13187
PNGase A	NEB	P0707S
PNGase F	NEB	P0704S
O-glycosidase	NEB	E0540S
NEB® Stable Competent E. coli (High Efficiency)	NEB	C3040H
Commercial kits	Source	Cat#
PlasmoTest Mycoplasma Detection Kit	InvivoGen	rep-pt1
Q5 Site-Directed Mutagenesis Kit	NEB	E0554S
Pierce Gaussia Luciferase Flash Assay Kit	ThermoFisher Scientific	16158
Pierce Cypridina Luciferase Flash Assay Kit	ThermoFisher Scientific	16168
Nuclear Extract Kit	Active Motif	40010
GenElute Mammalian Total RNA Miniprep Kit	Sigma-Aldrich	RTN70
High-Capacity cDNA Reverse Transcription Kit	Applied Biosystems	4368814
Purelink PCR Purification Kit	Invitrogen	K310001
Dual-Luciferase Reporter Assay System	Promega	E1910
Duolink In Situ Detection Reagents FarRed	Sigma-Aldrich	DUO92013
Duolink In Situ PLA Probe Anti-Rabbit PLUS	Sigma-Aldrich	DUO92002
Duolink In Situ PLA Probe Anti-Mouse MINUS	Sigma-Aldrich	DUO92004
Duolink In Situ PLA Probe Anti-Mouse PLUS	Sigma-Aldrich	DUO92001
Duolink In Situ PLA Probe Anti-Rabbit MINUS	Sigma-Aldrich	DUO92005
Duolink In Situ PLA Probe Anti-Goat PLUS	Sigma-Aldrich	DUO92003
