# Supplementary material for: Androgen drives melanoma invasiveness and metastatic spread by inducing tumorigenic fucosylation
Source: Nat Commun. 2024 Feb 7;15:1148. doi: 10.1038/s41467-024-45324-w (PMC10850104; doi:10.1038/s41467-024-45324-w)
Supplement: Supplementary file 7 — Source Data [file 41467_2024_45324_MOESM7_ESM.xlsx]

## Sheet: Fig. 1a
TCGA_SKCM dataset downloaded from UCSC Xena Functional Genomics Explorer
AR	Sex			AR	Sex
0	MALE			0	FEMALE
0	MALE			0	FEMALE
0	MALE			0	FEMALE
0	MALE			0	FEMALE
0	MALE			0	FEMALE
0	MALE			0	FEMALE
0	MALE			0	FEMALE
0	MALE			0	FEMALE
0	MALE			0	FEMALE
0	MALE			0	FEMALE
0	MALE			0	FEMALE
0	MALE			0	FEMALE
0	MALE			0	FEMALE
0	MALE			0	FEMALE
0	MALE			0	FEMALE
0	MALE			0	FEMALE
0	MALE			0	FEMALE
0	MALE			0	FEMALE
0	MALE			0	FEMALE
0	MALE			0	FEMALE
0	MALE	Male		0	FEMALE	Female
0	MALE	34	AR-	0.339	FEMALE	21	AR-
0	MALE	258	AR+	0.3716	FEMALE	158	AR+
0	MALE			0.4823	FEMALE
0	MALE			0.4912	FEMALE
0	MALE			0.4924	FEMALE
0	MALE			0.5156	FEMALE
0	MALE			0.523	FEMALE
0	MALE			0.5247	FEMALE
0	MALE			0.5339	FEMALE
0	MALE			0.5476	FEMALE
0	MALE			0.5479	FEMALE
0	MALE			0.5584	FEMALE
0	MALE			0.5916	FEMALE
0.3624	MALE			0.6003	FEMALE
0.3631	MALE			0.609	FEMALE
0.3772	MALE			0.6461	FEMALE
0.3776	MALE			0.6479	FEMALE
0.3787	MALE			0.6638	FEMALE
0.4226	MALE			0.6771	FEMALE
0.4354	MALE			0.7028	FEMALE
0.4467	MALE			0.7259	FEMALE
0.4516	MALE			0.7282	FEMALE
0.4928	MALE			0.7473	FEMALE
0.5037	MALE			0.7547	FEMALE
0.5121	MALE			0.7681	FEMALE
0.5262	MALE			0.828	FEMALE
0.5296	MALE			0.8324	FEMALE
0.5389	MALE			0.8589	FEMALE
0.5464	MALE			0.8602	FEMALE
0.5654	MALE			0.8833	FEMALE
0.5816	MALE			0.8876	FEMALE
0.5953	MALE			0.8946	FEMALE
0.6003	MALE			0.8975	FEMALE
0.6054	MALE			0.9058	FEMALE
0.6083	MALE			0.9276	FEMALE
0.6268	MALE			0.933	FEMALE
0.6284	MALE			0.9386	FEMALE
0.6406	MALE			0.9462	FEMALE
0.6427	MALE			0.97	FEMALE
0.6721	MALE			0.9856	FEMALE
0.6903	MALE			0.99	FEMALE
0.7007	MALE			0.9967	FEMALE
0.7125	MALE			1.002	FEMALE
0.7434	MALE			1.014	FEMALE
0.7531	MALE			1.017	FEMALE
0.7635	MALE			1.056	FEMALE
0.7752	MALE			1.057	FEMALE
0.7754	MALE			1.064	FEMALE
0.7791	MALE			1.074	FEMALE
0.7977	MALE			1.096	FEMALE
0.7995	MALE			1.096	FEMALE
0.8294	MALE			1.125	FEMALE
0.8504	MALE			1.129	FEMALE
0.8506	MALE			1.13	FEMALE
0.8732	MALE			1.135	FEMALE
0.8776	MALE			1.167	FEMALE
0.9386	MALE			1.177	FEMALE
0.9452	MALE			1.201	FEMALE
0.9538	MALE			1.218	FEMALE
0.9991	MALE			1.251	FEMALE
1.008	MALE			1.283	FEMALE
1.01	MALE			1.288	FEMALE
1.018	MALE			1.321	FEMALE
1.019	MALE			1.348	FEMALE
1.04	MALE			1.356	FEMALE
1.049	MALE			1.36	FEMALE
1.05	MALE			1.37	FEMALE
1.056	MALE			1.39	FEMALE
1.08	MALE			1.401	FEMALE
1.108	MALE			1.416	FEMALE
1.113	MALE			1.501	FEMALE
1.145	MALE			1.518	FEMALE
1.165	MALE			1.557	FEMALE
1.184	MALE			1.587	FEMALE
1.193	MALE			1.609	FEMALE
1.198	MALE			1.615	FEMALE
1.202	MALE			1.617	FEMALE
1.209	MALE			1.625	FEMALE
1.213	MALE			1.756	FEMALE
1.235	MALE			1.764	FEMALE
1.259	MALE			1.771	FEMALE
1.273	MALE			1.776	FEMALE
1.29	MALE			1.783	FEMALE
1.291	MALE			1.791	FEMALE
1.296	MALE			1.81	FEMALE
1.302	MALE			1.835	FEMALE
1.327	MALE			1.864	FEMALE
1.327	MALE			1.916	FEMALE
1.338	MALE			1.929	FEMALE
1.387	MALE			1.96	FEMALE
1.418	MALE			1.965	FEMALE
1.426	MALE			1.972	FEMALE
1.436	MALE			1.981	FEMALE
1.444	MALE			1.994	FEMALE
1.451	MALE			2.001	FEMALE
1.487	MALE			2.034	FEMALE
1.504	MALE			2.065	FEMALE
1.51	MALE			2.088	FEMALE
1.519	MALE			2.121	FEMALE
1.528	MALE			2.127	FEMALE
1.551	MALE			2.238	FEMALE
1.557	MALE			2.254	FEMALE
1.563	MALE			2.265	FEMALE
1.587	MALE			2.266	FEMALE
1.645	MALE			2.332	FEMALE
1.663	MALE			2.438	FEMALE
1.667	MALE			2.461	FEMALE
1.669	MALE			2.556	FEMALE
1.686	MALE			2.588	FEMALE
1.703	MALE			2.664	FEMALE
1.718	MALE			2.73	FEMALE
1.77	MALE			2.749	FEMALE
1.77	MALE			2.76	FEMALE
1.794	MALE			2.761	FEMALE
1.794	MALE			2.804	FEMALE
1.838	MALE			2.841	FEMALE
1.873	MALE			2.881	FEMALE
1.878	MALE			2.886	FEMALE
1.881	MALE			2.909	FEMALE
1.893	MALE			2.911	FEMALE
1.895	MALE			2.911	FEMALE
1.957	MALE			2.922	FEMALE
1.959	MALE			2.929	FEMALE
1.964	MALE			2.952	FEMALE
1.97	MALE			2.966	FEMALE
1.974	MALE			3.088	FEMALE
1.993	MALE			3.142	FEMALE
1.999	MALE			3.192	FEMALE
2.024	MALE			3.263	FEMALE
2.031	MALE			3.359	FEMALE
2.033	MALE			3.402	FEMALE
2.035	MALE			3.428	FEMALE
2.035	MALE			3.454	FEMALE
2.051	MALE			3.545	FEMALE
2.052	MALE			3.593	FEMALE
2.089	MALE			3.699	FEMALE
2.095	MALE			3.75	FEMALE
2.106	MALE			3.98	FEMALE
2.108	MALE			3.99	FEMALE
2.123	MALE			4.166	FEMALE
2.131	MALE			4.405	FEMALE
2.138	MALE			4.406	FEMALE
2.151	MALE			4.444	FEMALE
2.151	MALE			4.464	FEMALE
2.152	MALE			4.512	FEMALE
2.158	MALE			4.546	FEMALE
2.165	MALE			4.673	FEMALE
2.167	MALE			4.901	FEMALE
2.168	MALE			5.102	FEMALE
2.189	MALE			5.512	FEMALE
2.197	MALE			5.514	FEMALE
2.211	MALE			5.524	FEMALE
2.221	MALE			5.594	FEMALE
2.273	MALE			5.734	FEMALE
2.309	MALE			5.861	FEMALE
2.333	MALE			6.622	FEMALE
2.335	MALE			7.016	FEMALE
2.34	MALE			7.27	FEMALE
2.354	MALE
2.384	MALE
2.385	MALE
2.431	MALE
2.436	MALE
2.461	MALE
2.476	MALE
2.486	MALE
2.494	MALE
2.497	MALE
2.505	MALE
2.507	MALE
2.515	MALE
2.523	MALE
2.543	MALE
2.544	MALE
2.591	MALE
2.653	MALE
2.663	MALE
2.666	MALE
2.67	MALE
2.678	MALE
2.694	MALE
2.766	MALE
2.778	MALE
2.784	MALE
2.79	MALE
2.8	MALE
2.826	MALE
2.827	MALE
2.857	MALE
2.884	MALE
2.915	MALE
2.941	MALE
2.964	MALE
2.966	MALE
2.968	MALE
2.971	MALE
2.975	MALE
3.028	MALE
3.032	MALE
3.035	MALE
3.097	MALE
3.108	MALE
3.12	MALE
3.141	MALE
3.142	MALE
3.168	MALE
3.261	MALE
3.262	MALE
3.288	MALE
3.304	MALE
3.306	MALE
3.316	MALE
3.321	MALE
3.328	MALE
3.376	MALE
3.413	MALE
3.434	MALE
3.45	MALE
3.467	MALE
3.467	MALE
3.506	MALE
3.59	MALE
3.598	MALE
3.639	MALE
3.642	MALE
3.643	MALE
3.713	MALE
3.715	MALE
3.735	MALE
3.778	MALE
3.804	MALE
3.813	MALE
3.834	MALE
3.882	MALE
3.899	MALE
3.943	MALE
4.021	MALE
4.032	MALE
4.076	MALE
4.087	MALE
4.103	MALE
4.203	MALE
4.246	MALE
4.321	MALE
4.328	MALE
4.33	MALE
4.349	MALE
4.363	MALE
4.41	MALE
4.43	MALE
4.626	MALE
4.66	MALE
4.755	MALE
4.765	MALE
5.04	MALE
5.073	MALE
5.077	MALE
5.45	MALE
5.467	MALE
5.762	MALE
5.788	MALE
6.008	MALE
6.103	MALE
6.138	MALE
6.174	MALE
6.176	MALE
6.22	MALE
6.227	MALE
6.53	MALE
7.03	MALE
7.34	MALE

## Sheet: Fig. 1b
TCGA_SKCM dataset downloaded from UCSC Xena Functional Genomics Explorer
All patients			Male patients			Female patients
Primary	Metastasis		Primary	Metastasis		Primary	Metastasis
6.227	10.05		6.227	1.273		5.524	7.27
5.524	7.34		5.467	7.34		3.99	7.016
5.467	7.27		5.077	7.03		3.98	6.622
5.077	7.03		4.33	6.53		3.699	5.861
4.33	7.016		4.321	6.22		3.593	5.734
4.321	6.622		3.467	6.176		3.454	5.594
3.99	6.53		3.45	6.174		3.402	5.514
3.98	6.22		3.321	6.138		2.749	5.512
3.699	6.176		3.306	6.103		2.73	5.102
3.593	6.174		3.262	6.008		2.438	4.901
3.467	6.138		3.142	5.788		2.254	4.673
3.454	6.103		2.971	5.762		1.994	4.546
3.45	6.008		2.915	5.45		1.96	4.512
3.402	5.861		2.8	5.073		1.783	4.464
3.321	5.788		2.653	5.04		1.776	4.444
3.306	5.762		2.431	4.765		1.617	4.406
3.262	5.734		2.335	4.755		1.615	4.405
3.142	5.594		2.189	4.66		1.501	4.166
2.971	5.514		2.168	4.626		1.36	3.75
2.915	5.512		2.095	4.43		1.218	3.545
2.8	5.45		2.089	4.41		1.201	3.428
2.749	5.102		2.052	4.363		1.177	3.359
2.73	5.073		1.97	4.349		1.135	3.263
2.653	5.04		1.873	4.328		1.096	3.192
2.438	4.901		1.838	4.246		1.074	3.142
2.431	4.765		1.563	4.203		1.056	3.088
2.335	4.755		1.557	4.103		0.9856	2.966
2.254	4.673		1.551	4.087		0.9386	2.952
2.189	4.66		1.504	4.076		0.9276	2.929
2.168	4.626		1.487	4.032		0.8946	2.922
2.095	4.546		1.444	4.021		0.7473	2.911
2.089	4.512		1.387	3.943		0.7282	2.911
2.052	4.464		1.327	3.899		0.609	2.909
1.994	4.444		1.327	3.882		0.5479	2.886
1.97	4.43		1.209	3.834		0.5247	2.881
1.96	4.41		1.198	3.813		0.523	2.841
1.873	4.406		1.193	3.804		0	2.804
1.838	4.405		1.184	3.778		0	2.761
1.783	4.363		1.165	3.735		0	2.76
1.776	4.349		1.08	3.715		0	2.664
1.617	4.328		1.049	3.713		0	2.588
1.615	4.246		1.04	3.643		0	2.556
1.563	4.203		1.019	3.642			2.461
1.557	4.166		0.6284	3.639			2.332
1.551	4.103		0.6003	3.598			2.266
1.504	4.087		0.4928	3.59			2.265
1.501	4.076		0	3.506			2.238
1.487	4.032		0	3.467			2.127
1.444	4.021		0	3.434			2.121
1.387	3.943		0	3.413			2.088
1.36	3.899		0	3.376			2.065
1.327	3.882		0	3.328			2.034
1.327	3.834		0	3.316			2.001
1.218	3.813		0	3.304			1.981
1.209	3.804		0	3.288			1.972
1.201	3.778		0	3.261			1.965
1.198	3.75		0	3.168			1.929
1.193	3.735		0	3.141			1.916
1.184	3.715		0	3.12			1.864
1.177	3.713		0	3.108			1.835
1.165	3.643		0	3.097			1.81
1.135	3.642			3.035			1.791
1.096	3.639			3.032			1.771
1.08	3.598			3.028			1.764
1.074	3.59			2.975			1.756
1.056	3.545			2.968			1.625
1.049	3.506			2.966			1.609
1.04	3.467			2.964			1.587
1.019	3.434			2.941			1.557
0.9856	3.428			2.884			1.518
0.9386	3.413			2.857			1.416
0.9276	3.376			2.827			1.401
0.8946	3.359			2.826			1.39
0.7473	3.328			2.79			1.37
0.7282	3.316			2.784			1.356
0.6284	3.304			2.778			1.348
0.609	3.288			2.766			1.321
0.6003	3.263			2.694			1.288
0.5479	3.261			2.678			1.283
0.5247	3.192			2.67			1.251
0.523	3.168			2.666			1.167
0.4928	3.142			2.663			1.13
0	3.141			2.591			1.129
0	3.12			2.544			1.125
0	3.108			2.543			1.096
0	3.097			2.523			1.064
0	3.088			2.515			1.057
0	3.035			2.507			1.017
0	3.032			2.505			1.014
0	3.028			2.497			1.002
0	2.975			2.494			0.9967
0	2.968			2.486			0.99
0	2.966			2.476			0.97
0	2.966			2.461			0.9462
0	2.964			2.436			0.933
0	2.952			2.385			0.9058
0	2.941			2.384			0.8975
0	2.929			2.354			0.8876
0	2.922			2.34			0.8833
0	2.911			2.333			0.8602
0	2.911			2.309			0.8589
0	2.909			2.273			0.8324
0	2.886			2.221			0.828
	2.884			2.211			0.7681
	2.881			2.197			0.7547
	2.857			2.167			0.7259
	2.841			2.165			0.7028
	2.827			2.158			0.6771
	2.826			2.152			0.6638
	2.804			2.151			0.6479
	2.79			2.151			0.6461
	2.784			2.138			0.6003
	2.778			2.131			0.5916
	2.766			2.123			0.5584
	2.761			2.108			0.5476
	2.76			2.106			0.5339
	2.694			2.051			0.5156
	2.678			2.035			0.4924
	2.67			2.035			0.4912
	2.666			2.033			0.4823
	2.664			2.031			0.3716
	2.663			2.024			0.339
	2.591			1.999			0
	2.588			1.993			0
	2.556			1.974			0
	2.544			1.964			0
	2.543			1.959			0
	2.523			1.957			0
	2.515			1.895			0
	2.507			1.893			0
	2.505			1.881			0
	2.497			1.878			0
	2.494			1.794			0
	2.486			1.794			0
	2.476			1.77			0
	2.461			1.77			0
	2.461			1.718			0
	2.436			1.703
	2.385			1.686
	2.384			1.669
	2.354			1.667
	2.34			1.663
	2.333			1.645
	2.332			1.587
	2.309			1.528
	2.273			1.519
	2.266			1.51
	2.265			1.451
	2.238			1.436
	2.221			1.426
	2.211			1.418
	2.197			1.338
	2.167			1.302
	2.165			1.296
	2.158			1.291
	2.152			1.29
	2.151			1.259
	2.151			1.235
	2.138			1.213
	2.131			1.202
	2.127			1.145
	2.123			1.113
	2.121			1.108
	2.108			1.056
	2.106			1.05
	2.088			1.018
	2.065			1.01
	2.051			1.008
	2.035			0.9991
	2.035			0.9538
	2.034			0.9452
	2.033			0.9386
	2.031			0.8776
	2.024			0.8732
	2.001			0.8506
	1.999			0.8504
	1.993			0.8294
	1.981			0.7995
	1.974			0.7977
	1.972			0.7791
	1.965			0.7754
	1.964			0.7752
	1.959			0.7635
	1.957			0.7531
	1.929			0.7434
	1.916			0.7125
	1.895			0.7007
	1.893			0.6903
	1.881			0.6721
	1.878			0.6427
	1.864			0.6406
	1.835			0.6268
	1.81			0.6083
	1.794			0.6054
	1.794			0.5953
	1.791			0.5816
	1.771			0.5654
	1.77			0.5464
	1.77			0.5389
	1.764			0.5296
	1.756			0.5262
	1.718			0.5121
	1.703			0.5037
	1.686			0.4516
	1.669			0.4467
	1.667			0.4354
	1.663			0.4226
	1.645			0.3787
	1.625			0.3776
	1.609			0.3772
	1.587			0.3631
	1.587			0.3624
	1.557			0
	1.528			0
	1.519			0
	1.518			0
	1.51			0
	1.451			0
	1.436			0
	1.426			0
	1.418			0
	1.416			0
	1.401			0
	1.39			0
	1.37			0
	1.356			0
	1.348			0
	1.338			0
	1.321			0
	1.302			0
	1.296			0
	1.291
	1.29
	1.288
	1.283
	1.259
	1.251
	1.235
	1.213
	1.202
	1.167
	1.145
	1.13
	1.129
	1.125
	1.113
	1.108
	1.096
	1.064
	1.057
	1.056
	1.05
	1.018
	1.017
	1.014
	1.01
	1.008
	1.002
	0.9991
	0.9967
	0.99
	0.97
	0.9538
	0.9462
	0.9452
	0.9386
	0.933
	0.9058
	0.8975
	0.8876
	0.8833
	0.8776
	0.8732
	0.8602
	0.8589
	0.8506
	0.8504
	0.8324
	0.8294
	0.828
	0.7995
	0.7977
	0.7791
	0.7754
	0.7752
	0.7681
	0.7635
	0.7547
	0.7531
	0.7434
	0.7259
	0.7125
	0.7028
	0.7007
	0.6903
	0.6771
	0.6721
	0.6638
	0.6479
	0.6461
	0.6427
	0.6406
	0.6268
	0.6083
	0.6054
	0.6003
	0.5953
	0.5916
	0.5816
	0.5654
	0.5584
	0.5476
	0.5464
	0.5389
	0.5339
	0.5296
	0.5262
	0.5156
	0.5121
	0.5037
	0.4924
	0.4912
	0.4823
	0.4516
	0.4467
	0.4354
	0.4226
	0.3787
	0.3776
	0.3772
	0.3716
	0.3631
	0.3624
	0.339
	0
	0
	0
	0
	0
	0
	0
	0
	0
	0
	0
	0
	0
	0
	0
	0
	0
	0
	0
	0
	0
	0
	0
	0
	0
	0
	0
	0
	0
	0
	0
	0
	0
	0
	1.273

## Sheet: Fig. 1c
Unprocessed WB images

## Sheet: Fig. 1d
% Nuclear AR level (Relative to total AR level)
CTL	DHT
23.6896	44.7204
36.1324	42.4099
29.3563	39.045
33.6715	42.557
32.7075	38.6587
26.2969	29.3827
27.8295	33.177
33.969	37.3363
29.4387	60.4517
31.0983	34.7541
32.0975	52.3655
25.9098	58.8556
28.2362	50.0572
36.0226	56.9802
26.4411	43.5705
29.0505	46.121
30.2318	34.0702
23.6195	40.0324
	48.8359
	32.4091
	35.8539
	39.3161
	39.6523

## Sheet: Fig. 1e
Unprocessed WB images														Raw densitometry and indicated ratios	AR/Tubulin
															WCL
																CTL						DHT
																4h	6h	24h	48h	72h	96h	4h	6h	24h	48h	72h	96h
															AR	0.462	0.507	0.427	0.596	0.364	0.44	0.564	0.685	1.259	1.395	1.381	1.375
															Tubulin	1.186	1.233	1.159	1.261	1.111	1.202	1.224	1.242	1.211	1.195	1.163	1.123
															AR/Tubulin	0.389545	0.411192	0.368421	0.472641	0.327633	0.366057	0.460784	0.55153	1.03964	1.16736	1.18745	1.2244
															AR/LaminAC
															Nuclear
																CTL						DHT
																4h	6h	24h	48h	72h	96h	4h	6h	24h	48h	72h	96h
															AR	0.278	0.297	0.279	0.29	0.271	0.28	0.46	0.653	0.958	1.094	1.222	1.188
															LaminAC	1.827	1.474	1.441	1.64	1.452	1.396	1.454	1.155	1.265	1.209	1.163	1.053
															AR/LaminAC	0.152162	0.201493	0.193616	0.176829	0.186639	0.200573	0.316369	0.565368	0.757312	0.90488	1.05073	1.12821
															AR/Tubulin
															Cytoplasm
																CTL						DHT
																4h	6h	24h	48h	72h	96h	4h	6h	24h	48h	72h	96h
															AR	0.255	0.24	0.245	0.251	0.232	0.256	0.207	0.205	0.214	0.218	0.233	0.218
															Tubulin	0.81	0.821	0.868	0.951	0.948	1.011	1.02	0.991	1.049	1.02	1.134	0.93
															AR/Tubulin	0.314815	0.292326	0.282258	0.263933	0.244726	0.253215	0.202941	0.206862	0.204004	0.213725	0.205467	0.234409
																CTL						DHT
																4h	6h	24h	48h	72h	96h	4h	6h	24h	48h	72h	96h
															Nuclear AR	0.152162	0.201493	0.193616	0.176829	0.186639	0.200573	0.316369	0.565368	0.757312	0.90488	1.05073	1.12821
															Cyto AR	0.314815	0.292326	0.282258	0.263933	0.244726	0.253215	0.202941	0.206862	0.204004	0.213725	0.205467	0.234409
															Total	0.466977	0.493819	0.475874	0.440762	0.431365	0.453788	0.51931	0.77223	0.961316	1.11861	1.2562	1.36261
															Cyto/Total	0.674155	0.591971	0.593137	0.59881	0.567329	0.558002	0.39079	0.267876	0.212213	0.191064	0.163563	0.172029
															Nuclear/Total	0.325845	0.408029	0.406863	0.40119	0.432671	0.441998	0.60921	0.732124	0.787787	0.808936	0.836437	0.827971
																CTL						DHT
																4h	6h	24h	48h	72h	96h	4h	6h	24h	48h	72h	96h
															WCL-AR/Tubulin	0.389545	0.411192	0.368421	0.472641	0.327633	0.366057	0.460784	0.55153	1.03964	1.16736	1.18745	1.2244
															Relative to CTL-4h	1	1.05557	0.945774	1.21332	0.841066	0.939704	1.18288	1.41583	2.66885	2.99674	3.04829	3.14315
															Relative AR level (Normalized to WCL-AR and relative to CTL-4h)
															Cyto AR	0.674155	0.624867	0.560973	0.726546	0.477161	0.524357	0.462258	0.379267	0.566365	0.57257	0.498587	0.540713
															Nuclear AR	0.325845	0.430704	0.384801	0.48677	0.363905	0.415347	0.720622	1.03656	2.10249	2.42417	2.54971	2.60244

## Sheet: Fig. 1f
ARR2 luciferase activity (Relative to pGL3-CTL)-shown in the main figure
	CTL				DHT
pGL3	1.03988	0.500555	0.700147	1.75942	0.32162	0.349885	0.44071	0.204238
ARR2	31.2972	31.4219	22.1453	37.2879	264.393	243.675	193.173	250.568
ARR2 luciferase activity (Relative to pGL3-CTL)-B2								ARR2 luciferase activity (Relative to pGL3-CTL)-B3
	CTL			DHT					CTL			DHT
pGL3	0.839079	0.943964	1.21696	0.978338	0.87947	1.14624		pGL3	0.931	1.1544	0.9146	0.8529	0.978	0.7446
ARR2	3.42064	2.32245	2.1139	9.41889	15.8226	16.6213		ARR2	6.9668	5.5353	8.0951	16.7801	26.2839	17.3927

## Sheet: Fig. 1g
Cell viability (Relative to start point)-left panel				% BrdU positive cells-middle panel			% Wound closure (Relative to 0h)-right panel
10% FBS	10% CSS			CTL	DHT		CTL	DHT
	CTL	DHT		8.69565	9.90991		69.2308	78.4615
4.34456	3.27737	3.34468		2.27273	12.2222		71.0744	79.4521
4.09974	2.3823	4.17872		6	11.1111		61.3032	74.7748
4.33679	2.25298	4.30213		3.0303	11.8644		51.1029	89.5834
4.24741	2.03517	4.30638		6.66667	9.83607		42.9508	78.7168
4.05311	2.10664	3.74894		2.7027	8.92857		60.3525	68.5951
3.91321	2.30403	4.92954		1.81818	10		39.6341	80.8765
5.20567	3.54296	3.99095		8.86076	17.1429		52.766	76.947
4.93262	3.56856	5.11571		8.82353	11.6279		45.8904	83.5556
4.75532	4.30347	4.50679		13.7255	12.766		52.2124	64.4628
4.17376	3.61348	4.98384		9.375	16.2162		74.8858	67.1622
4.80496	3.69504	3.90562		2.12766	9.09091		59.9079	77.2973
4.35106	3.32724			6.25	10.8108		50.3968	84.4962
				6.66667	13.3333		54.2484	67.6992
				14	24.2424		51.4018	75.5208
				8.16327	15.3846		63.927	68.8119
				0	12.8205		73.6	53.7879
				5.88235	12.5		80	69.6809
				15.7895	8.69565		68.3036	63.6816
				11.1111	18.3333		60.7287	69.163
				4.7619	16.4948		80.9364	96.6443
				8.69565	12.2807		63.1229	87.7953
				15.3846	14.5161		65.8537	92.9054
				8.69565	14		52.8302	85.1562
				13.7255	20			63.5922
				7.84314	15			77.6066
								82.2727
								78.1818
								69.9422
								74.1784
								77.4999
								61

## Sheet: Fig. 1h
Tumor volume measurements
CTL	2020-10-22				2020-10-26				2020-10-29				2020-11-02				2020-11-05				2020-11-09				2020-11-12				2020-11-16				2020-11-19
	Length	Width	Depth	Volumn	Length	Width	Depth	Volumn	Length	Width	Depth	Volumn	Length	Width	Depth	Volumn	Length	Width	Depth	Volumn	Length	Width	Depth	Volumn	Length	Width	Depth	Volumn	Length	Width	Depth	Volumn	Length	Width	Depth	Volumn
1	7.5	5.5	3.5	72.1875	11	6	4	132	11.5	7	5	201.25	13	9.5	7.5	463.125	14.5	10	7.5	543.75	15	11	7.5	618.75	16	12	9	864	16.5	12	8	792	17	14	9	1071
2	_				_				7.5	5	3	56.25	5	6	3	45	7	5	2.5	43.75	6	5	2.5	37.5	6	5	3	45	13	13	5.5	464.75	15	15	10	1125
3	7	6	3	63	10	8.5	5	212.5	11.5	8.5	5.5	268.812	13	12	8.5	663	13	11.5	9	672.75	14.5	13	10.5	989.625	15	14.5	10.5	1141.88	16	15	11	1320	18	16	12	1728
4	7	5	2	35	7	7	3	73.5	10	6	4	120	5.5	5	2.5	34.375	5	5	1.5	18.75	Tumor failed to grow
5	7	5	3	52.5	10	7	3.5	122.5	6.5	5.5	2.5	44.6875	Tumor failed to grow
Castration	2020-10-22				2020-10-26				2020-10-29				2020-11-02				2020-11-05				2020-11-09				2020-11-12				2020-11-16				2020-11-19
	Length	Width	Depth	Volumn	Length	Width	Depth	Volumn	Length	Width	Depth	Volumn	Length	Width	Depth	Volumn	Length	Width	Depth	Volumn	Length	Width	Depth	Volumn	Length	Width	Depth	Volumn	Length	Width	Depth	Volumn	Length	Width	Depth	Volumn
1	7.5	6.5	4	97.5	12.5	10	9	562.5	12.5	9.5	10.5	623.438	13.5	12	12.5	1012.5	12	11.5	12	828	12	11.5	12	828	12	11	10	660	14.5	13	12	1131	15.5	13.5	12.5	1307.81
2	7	5.5	3.5	67.375	9	7	7	220.5	10	10	8	400	11	9.5	9	470.25	10	11	9	495	12	12	9.5	684	12	11	9.5	627	12	13	9	702	13	12	9	702
3	7	6	3.5	73.5	10	7	6	210	10	7	6	210	7	7.5	3	78.75	6	7.5	2.5	56.25	6.5	5.5	2.5	44.6875	6	6	2.5	45	0	0	0	0	0	0	0	0
4	7.5	6.5	4	97.5	10	8.5	7	297.5	9	9.5	8	342	9.5	8.5	7	282.625	7	8	4	112	7	6	3.5	73.5	6.5	6.5	3.5	73.9375	7	7.5	3	78.75	7.5	6	2	45
5	7	8.5	3.5	104.125	11	8	6	264	12	7.5	5	225	10	8	4	160	10	8	5	200	9.5	9.5	5	225.625	12	10	6	360	14.5	10.5	8	609	15	13	10	975
									End point-35 days after tumor injection
										Fold change of tumor volume (Relative to start point)
CTL	2022-10-22	2022-10-26	2022-10-29	2022-11-02	2022-11-05	2022-11-09	2022-11-12	2022-11-16	2022-11-19	CTL
	Volumn									2022-10-22	2022-10-26	2022-10-29	2022-11-02	2022-11-05	2022-11-09	2022-11-12	2022-11-16	2022-11-19
1	72.1875	132	201.25	463.125	543.75	618.75	864	792	1071	1	1.82857	2.78788	6.41558	7.53247	8.57143	11.9688	10.9714	14.8364
2			56.25	45	43.75	37.5	45	464.75	1125			1	0.8	0.777778	0.666667	0.8	8.26222	20
3	63	212.5	268.812	663	672.75	989.625	1141.88	1320	1728	1	3.37302	4.26687	10.5238	10.6786	15.7083	18.125	20.9524	27.4286
4	35	73.5	120	34.375	18.75	Tumor failed to grow				No tumor
5	52.5	122.5	44.6875	Tumor failed to grow						No tumor
Castration	2022-10-22	2022-10-26	2022-10-29	2022-11-02	2022-11-05	2022-11-09	2022-11-12	2022-11-16	2022-11-19	Castration
	Volumn									2022-10-22	2022-10-26	2022-10-29	2022-11-02	2022-11-05	2022-11-09	2022-11-12	2022-11-16	2022-11-19
1	97.5	562.5	623.438	1012.5	828	828	660	1131	1307.81	1	5.76923	6.39423	10.3846	8.49231	8.49231	6.76923	11.6	13.4135
2	67.375	220.5	400	470.25	495	684	627	702	702	1	3.27273	5.93692	6.97959	7.34694	10.1521	9.30612	10.4193	10.4193
3	73.5	210	210	78.75	56.25	44.6875	45	0	0	1	2.85714	2.85714	1.07143	0.765306	0.607993	0.612245	0	0
4	97.5	297.5	342	282.625	112	73.5	73.9375	78.75	45	1	3.05128	3.50769	2.89872	1.14872	0.753846	0.758333	0.807692	0.461538
5	104.125	264	225	160	200	225.625	360	609	975	1	2.53541	2.16086	1.53661	1.92077	2.16687	3.45738	5.84874	9.36375

## Sheet: Fig. 2a
JASPAR predicted AR-binding possibility (Score>10)
Genes	Promoter region		3'-UTR region
	Predicted score	Predicted Sequence	Predicted score	Predicted Sequence
FUT1	NA		14.17	AAGAACAGCCTGGGC
			10..95	AGGAACTCAGAGTCT
			10.17	AAGCACAGAGGGTGT
			10.11	AGGGACAGACAGTGG
FUT2	NA		10.15	TAGCACAGCATGTGA
FUT4	15.08	GAGAACAAAATGTTT	NA
FUT5	10.98	CAGAACAAACAGCCC	NA
FUT6	10.89	GAGTACAAAGTGAAA	NA
	10.3	CAGGACAGGATGCCC
FUT8	NA		10.5	GGGGACATACTGAAA
FUT9	11.04	CGGGACAGCCAGTGC	NA
FUT10	NA		10.27	AAGCACACCAAGGGC
SLC35C2	NA		13.32	GAGCACAGTGAGTGC
			10.66	GGGGACAGTGTGGGC
FUK	NA		13.07	AAGGACAGAGTGAAT

## Sheet: Fig. 2b
qPCR analysis-left panel
FUK fold change (Relative to CTL)		FUT4 fold change (Relative to CTL)
CTL	DHT	CTL	DHT
1	0.422951	1	2.86
1	0.58	1	3.37
1	0.492707	1	2.56
		1	1.81
qPCR of FUT4 fold change (Relative to CTL)-right panel
Tx time	DHT
2h	1.03	1.43	0.91
4h	0.74	0.66	0.94
6h	0.79	1.04	2.04
8h	1.74	2.86	2.46
12h	0.65	0.25	0.74
24h	1.41	0.78	0.81
48h	0.35	1.21	0.66
72h	0.94	0.8	0.46
96h	0.69	1.42	1.06
Tx time	DHT + ARi
4h	0.79	0.78	0.69
8h	1.11	1.42	0.9
12h	0.8	1.32	0.85
24h	1.45	0.96	0.8
48h	0.87	0.44	0.97
72h	1.3	1.13	1.08

[truncated: 54 more sheets: Fig. 2c, Fig. 2d, Fig. 2e, Fig. 2f, Fig. 2g, Fig. 3a, Fig. 3b-3c, Fig. 3d, Fig. 3e, Fig. 3f, Fig. 4a, Fig. 4b, Fig. 4c, Fig. 4d-4g, Fig. 4h, Fig. 4i, Fig. 4j, Fig. 5a, Fig. 5b, Fig. 5c-5f …]
